# Supplementary material for: Geoarchaeological research on site formation process, paleoenvironment, and human behaviors in the early Holocene of the Gobi Desert, Mongolia
Source: PLoS One. 2025 Sep 2;20(9):e0330209. doi: 10.1371/journal.pone.0330209 (PMC12404557; doi:10.1371/journal.pone.0330209)
Supplement: S2 Table — (XLSX) [file pone.0330209.s003.xlsx]

## Sheet: Sheet1
Core No.	Length max	Width max	Thickness max	Weight	Strk plat Length	Strk plat Width
1	60.1	26.3	38.3	92.8	25.2	38.6
2	47.2	50.4	29.8	65.5	0	0
3	50.8	21.6	15.3	23.4	20.9	14.8
4	39.6	13.4	18.4	16.1	17.8	12.7
5	38.7	22.9	30.1	37.9	28.9	23.5
6	47.8	20.9	20.6	25.9	17.9	21.3
7	48.7	29.7	34.7	56.6	29.7	34.1
8	42.4	20.1	18.3	19.9	15.8	20.1
