# Supplementary material for: Geoarchaeological research on site formation process, paleoenvironment, and human behaviors in the early Holocene of the Gobi Desert, Mongolia
Source: PLoS One. 2025 Sep 2;20(9):e0330209. doi: 10.1371/journal.pone.0330209 (PMC12404557; doi:10.1371/journal.pone.0330209)
Supplement: S3 Table — (XLSX) [file pone.0330209.s004.xlsx]

## Sheet: Sheet1
J4_1_300		J4_1_500		J4_8_490		J4_11_90
Value	Measurement uncertainty	Value	Measurement uncertainty	Value	Measurement uncertainty	Value	Measurement uncertainty
215.5	19.5	308.6	26.1	188.4	13.6	24.2	2.4
258	20.7	328.7	26.8	189.8	13	25.4	2.2
282.8	24	271.3	22	198.4	15	25.6	1.9
311.7	22.9	245.1	24.4	204.9	16.6	28.7	2.3
261.6	21.8	269.3	22.9	211.9	16.1	30.5	2.3
287.3	23.8	282.8	24.8	212.3	17	30.7	1.8
240.3	22.4	354.4	29.3	253.4	16.3	33	2
267	24.6	232.5	22	254.8	22	33.9	2.4
274.5	25.2	266.3	23.8	259	22.4	35.9	2.7
240.1	25.7	268.3	21.5	262.2	18	40.5	2.5
190.5	20.7	252.5	23.5	270.9	22	42.3	2.5
308.6	24.4	315.3	25.6	279.7	20	45.9	3.1
232.5	22	250.6	31.8	321.1	24	53.2	4.3
266.3	24.4			339	26	53.6	3.8
						56.2	3.7
